# Supplementary material for: Open-access marine biodiversity records from the Colombia BIO Juradó-Cupica Expedition, Northern Colombian Pacific
Source: Biodivers Data J. 2026 Jun 24;14:e189764. doi: 10.3897/BDJ.14.e189764 (PMC13324411; doi:10.3897/BDJ.14.e189764)
Supplement: Supplementary material 1 — Table_Site and Sampling Stations [file bdj-14-e189764-s001.tsv]

Station_code	Sampling_site	Municipality	Habitat	Latitude	Longitude	Datum	Depth_(meters)	Notes
E2	Morro Humboldt	Juradó	Rocky reef	6°57'14.62"N	77°42'18.35"W	WGS84	14-18
E3	Punta Melo	Juradó	Rocky coastline	6°57'19.031"N	77°40'36.252"W	WGS84	0
E4	Morro Humboldt	Juradó	Rocky reef	6°57'5.046"N	77°42'12.71"W	WGS84	6-8
E4.1	Bahía Humboldt	Juradó	Pelagic	6°59'27.8"N	77°41'46.8"W	WGS84	0-2
E9	El Acuario	Juradó	Rocky coastline	6°50'7.41"N	77°41'39.82"W	WGS84	0
E9.1	El Acuario(Sitio de fondeo / anchoring site)	Juradó	Pelagic	6°50'40.52''N	77°41'12.97''W	WGS84	0-2
E10	Playa Aguacate	Juradó	Intertidal mudflat(transect)	6°52'32.94"N (Start)	77°40'28.09"W (Start)	WGS84	0	Starting point of the transect
E10	Playa Aguacate	Juradó	Intertidal mudflat(transect)	6°52'18.49"N (End)	77°39'46.94"W (End)	WGS84	0	End point of the transect
E10.1	Playa Aguacate	Juradó	Intertidal mudflat	6°52'34.36"N	77°41'39.82"W	WGS84	0
E11	Cabo Marzo	Juradó	Pelagic	6°49'52.35"N	77°41'18.70"W	WGS84	0-2
E12	Riscal Piedra de Eroito	Juradó	Rocky reef	6°47'11.976"N	77°41'41.930"W	WGS84	10-23
E13	Riscal La Foca	Juradó	Rocky reef	6°47'11.74"N	77°41'41.68"W	WGS84	10-23
E14	Riscal Piedra de Rodrigo	Juradó	Rocky reef	6°47'2.076"N	77°41'36.600"N	WGS84	10-23
E15	Playa Fondeadero	Juradó	Intertidal mudflat	6°51'26.22"N	77°39'13.56"W	WGS84	0
E15.2	Playa Fondeadero	Juradó	Beach	6°52'32.94"N (Start)	77°39'16.88"W (Start)	WGS84	0	Starting point of the transect
E15.2	Playa Fondeadero	Juradó	Beach	6°51'13.07"N (End)	77°38'34.65"W (End)	WGS84	0	End point of the transect
E17	Punta Boquete	Juradó	Rocky coastline	6°38'54.18"N	77°30'5.57"W	WGS84	0
E18	Playa Piña	Juradó	Intertidal mudflat	6°39'29.28"N	77°31'24.03"W	WGS84	0
E18.2	Cambura	Juradó	Rocky coastline	6°39'19.20"N	77°31'40.44"W	WGS84	0
E18.3	Punta Cruces (Sitio de fondeo / anchoring site)	Juradó	Pelagic	6°39'37'' N	77°30'24'' W	WGS84	0-1
E18.4	Playa Castellano	Juradó	Beach	6°39'38''N	77°30'37'' W	WGS84	0-1
E18.5	Playa Piña	Juradó	Pelagic	6°39'17.04'' N	77°31'33.24'' W	WGS84	0-1
E18.6	Playa Piña	Juradó	Beach	6°39'16.39"N (Start)	77°31'34.26"W (Start)	WGS84	0	Starting point of the transect
E18.6	Playa Piña	Juradó	Beach	6°39'33.77"N (End)	77°31'3.67"W (End)	WGS84	0	End point of the transect
E19.1	Punta Cruces	Juradó	Pelagic	6°38'39.65"N	77°32'2.47"W	WGS84	0-2
E19.2	Riscal La Mina	Juradó	Rocky reef	6°41'10.40"N	77°32'56.74"W	WGS84	10-25
E20	Caladero La Parguera	Juradó	Rocky reef	6°41'30.89"N	77°32'29.61"W	WGS84	10-25
E21	Riscal Sueste	Juradó	Rocky reef	6°39'0.82"N	77°30'49.67"W	WGS84	10-25
E22	Riscal La Viuda	Juradó	Rocky reef	6°37'58.87"N	77°29'59.10"W	WGS84	10-25
E23	Manglares de Cupica	Juradó	Mangrove	6°42'05.6"N	77°29'50.2"W	WGS84	0
E23	Manglares de Cupica	Juradó	Mangrove	6°42'02.6''N	77°29'43.0''W	WGS84	0
E23	Manglares de Cupica	Juradó	Mangrove	6°41'53.8''N	77°29'23.1''W	WGS84	0
E23	Manglares de Cupica	Juradó	Mangrove	6°41'56.5''N	77°29'4.5''W	WGS84	0
E23	Manglares de Cupica	Juradó	Mangrove	6°42'4.08''N	77°29'51.0''W	WGS84	0
E23	Manglares de Cupica	Juradó	Mangrove	6°42'04.8''N	77°29'51.0''W	WGS84	0
E23	Manglares de Cupica	Juradó	Mangrove	6°42'01.9''N	77°29'42.8''W	WGS84	0
E23	Manglares de Cupica	Juradó	Mangrove	6°42'02.6''N	77°29'43.0''W	WGS84	0
E23.1	Manglares de Cupica	Juradó	Mangrove	6°41'37.01"N	77°29'55.42"W	WGS84	0
E24	Manglares Resaca	Bahía Solano	Mangrove	6°42'20.32"N	77°26'13.97"W	WGS84	0
E24	Manglares Resaca	Bahía Solano	Mangrove	6°42'32.74"N	77°26'49.55"W	WGS84	0
E24	Manglares Resaca	Bahía Solano	Mangrove	6°42'17.6''N	77°26'19.9''W	WGS84	0
E24	Manglares Resaca	Bahía Solano	Mangrove	06°42'27.8'' N	77°26'08.0'' W	WGS84	0
E24.1	Playa Resaca	Bahía Solano	Intertidal mudflat	6°42'11.58"N	77°26'21.39"W	WGS84	0
E24.3	Playa Resaca	Bahía Solano	Beach	6°42'1.39"N (Start)	77°25'59.23"W (Start)	WGS84	0	Starting point of the transect
E24.3	Playa Resaca	Bahía Solano	Beach	6°42'25.30"N (End)	77°26'54.76"W (End)	WGS84	0	End point of the transect
E25.1	Chicocora	Bahía Solano	Rocky coastline	6°41'12.72"N	77°25'28.18"W	WGS84	10-25
E25.2	Riscal Chicocora	Bahía Solano	Rocky reef	6°40'36.12"N	77°25'51.69"W	WGS84	10-25
E25.3	Bahía Cupica	Bahía Solano	Pelagic	6°40'10.86"N	77°27'12.25"W	WGS84	0-2
E25.3	Bahía Cupica	Bahía Solano	Pelagic	6°40'10.86'' N	77°27'12.25"W	WGS84	10-25
Tr1.1	Transit to Pizarro		Pelagic	4°55'23.17"N	77°37'14.73"W	WGS84	0-2
Tr1.2	Transit to Tribugá		Pelagic	5°41'10.57"N	77°36'12.36"W	WGS84	0-2
Tr1.3	Transit to El Valle		Pelagic	6°10'16.18"N	77°32'57.59"W	WGS84	0-2
